# Supplementary material for: Effect of soluble amyloid precursor protein-alpha on adult hippocampal neurogenesis in a mouse model of Alzheimer’s disease
Source: Mol Brain. 2022 Jan 3;15:5. doi: 10.1186/s13041-021-00889-1 (PMC8721980; doi:10.1186/s13041-021-00889-1)
Supplement: Supplementary file 1 — Additional file 1. Excel file holding the raw data for the results reported in this paper. [file 13041_2021_889_MOESM1_ESM.xlsx]

## Sheet: Antibody analysis
Antibody analysis Figure 2 D
		Total cells labelled
mouse 1		IdU	CldU	overlap
		179	85	11
mouse 2		IdU	CldU	Overlap
		160	85	11
average		169.5	85	11	4.3222

## Sheet: Figure 4 XdU+ cells per mm
Figure 4D XdU+ cells per mm
	WT							Tg
Control	2.05896	2.1	1.72	2.17	1.31	1.65		0.39	0.45	0.48	0.62	0.76				XdU+ cells/mm
sAPPα	2.63	1.56	2.1	2.01	2.42	1.26	1.14	0.9	1.07	1.33	1.47	2.12

## Sheet: Figure 5  XdU+ per mm2 
Figure 5 (E-H) XdU+ per mm2
	WT							Tg
Control	26.6617	41.264	33.1395	12.6094	25.1452	23.0669		9.09575	14.5214	16.4031	20.1736	26.5602				XdU+ cells/mm2 (DG)
sAPPα	40.2575	13.688	21.4017	17.1996	24.2991	39.8366	15.3182	5.38256	12.0101	17.168	17.6558	19.1347
	WT							Tg
Control	55.0163	60.5146	52.9223	18.8213	36.1557	45.4073		11.0603	21.5078	24.1695	31.4011	32.3903				XdU+ cells/mm2 (GCL)
sAPPα	90.149	18.8371	37.2287	24.1255	40.3287	53.1876	27.4836	8.18727	26.9792	28.0734	32.9613	35.6937
	WT							Tg
Control	26.8404	58.9317	60.1796	17.6591	21.2719	22.5018		9.45722	9.75707	14.3189	17.4171	20.227				XdU+ cells/mm2 (hilus)
sAPPα	39.8154	34.0555	15.9699	12.5812	47.861	33.7557	17.0749	4.87247	7.79306	13.3405	14.9777	15.3758
	WT							Tg
Control	13.7179	28.0619	16.6634	7.91297	21.3658	13.5585		8.08832	11.7704	11.7854	13.6177	16.7037				XdU+ cells/mm2 (ML)
sAPPα	15.0003	1.68701	15.3702	15.0904	8.6567	35.2545	7.51707	2.35904	8.33366	10.7009	14.0418	14.5912

## Sheet: Figure 6 NeuN and GFAP survival
Figure 6 (A-D) NeuN and GFAP survival
	WT							Tg									NeuN+XdU+ cells/mm2 (DG)
Control	20.98	34.81	28.48	6.35	11.45	17.73		5.17	10.84	11.82	12.22	15.64
sAPPα	33.83	4.56	11.7	10.68	12.6	21.4	11.36	3.9	10.64	12.55	14.59	15.33
	WT							Tg									NeuN+XdU+ cells/mm2 (GCL)
Control	47.38	57.74	48.74	13.72	28.08	40.22		8.64	13.59	19.69	23.02	25.77
sAPPα	83.61	12.56	24.98	16.8	30.93	44.51	24.4	6.43	24.97	25.55	30.08	32.92
	WT							Tg									GFAP+XdU+ cells/mm2 (DG)
Control	1.18	2.4	4.4	1.25	3.33	7.9		0	0.93	1.44	1.62	2.36
sAPPα	2.57	2.05	4.65	2.25	4.84	13.42	1.37	0.47	0.63	0.64	0.87	1.79
	WT							Tg									GFAP+XdU+ cells/mm2 (GCL)
Control	2.67	1.85	4.18	1.57	2.81	1.95		0	0.15	0.77	1.46	2.79
sAPPα	4	2.64	6.86	3.88	6.26	5.28	1.8	0.82	1.17	1.61	1.8	2.38

## Sheet: Figure 7 XdU NeuN or GFAP %
Figure 7 (C-F) XdU NeuN or GFAP %
	WT							Tg
Control	78.68	84.36	85.94	50.38	45.52	76.85		56.88	58.89	60.58	66.08	81.4				XdU+NeN+/XdU+ % DG
sAPPα	84.03	33.33	54.66	62.07	51.85	53.73	74.13	72.46	73.08	76.24	86.81	88.59
	WT							Tg								XdU+NeN+/XdU+ % GCL
Control	86.11	95.49	90.35	72.92	77.67	88.57		78.13	81.72	86.54	91.53	95.24
sAPPα	92.74	66.67	67.11	69.64	76.7	83.69	88.79	78.57	91.03	91.25	92.22	92.54
	WT							Tg								XdU+GFAP+/XdU+ % DG
Control	3.31	5.83	13.28	9.92	13.26	5.03		0	6.11	6.4	8.77	11.68
sAPPα	6.39	14.97	21.74	13.1	19.91	17.48	8.96	3.31	4.95	5.37	8.7	10.44
	WT							Tg								XdU+GFAP+/XdU+ % GCL
Control	4.86	3.01	7.89	8.33	7.77	4.29		0	0.96	3.17	6.78	8.6
sAPPα	4.44	14.04	18.42	16.07	15.53	9.93	6.54	2.5	5.97	6.41	6.67	14.29

## Sheet: Figure 8 Congo Red staining
Figure 8 Congo Red staining
DG		Tg-control	Tg-sAPPα			CA1		Tg-control	Tg-sAPPα			Cortex		Tg-control	Tg-sAPPα
% area		0.568	0.552			% area		0.176	0.178			% area		0.576	0.544
		0.699	0.698					0.235	0.423					0.582	0.574
		0.827	0.526					0.277	0.156					0.602	0.42
		0.911	0.678					0.366	0.321					0.68	0.575
		0.972	0.59					0.381	0.228					0.797	0.472
